# Supplementary material for: High prevalence of sexual infection by human papillomavirus and Chlamydia trachomatis in sexually-active women from a large city in the Amazon region of Brazil
Source: PLoS One. 2022 Jul 18;17(7):e0270874. doi: 10.1371/journal.pone.0270874 (PMC9292084; doi:10.1371/journal.pone.0270874)
Supplement: S1 Dataset — (XLSX) [file pone.0270874.s004.xlsx]

## Sheet: spreadsheet
Biological sample identification number	Age (Years) (≤24=0/ >24=1)	Conjugal Status (Single=0/Married=1)	Education (Years) (≤8=0/ >8=1)	Age at fist sexual intercourse (Years) (≤15=0/>15=1)	Sexual partners in the life (1=0/>1=1)	Condom use (yes=1/No=0)	Contraceptive use (Yes=1/No=0)	Cytological alterations (Yes=1/ No=0)	HPV (Positive=1/Negative=0)	Chlamydia trachomatis (Yes=1/No=0)
1	1	0	1	1	1	1	1	0	0	0
2	1	0	1	1	1	0	0	1	0	0
3	1	0	1	1	1	0	1	0	0	0
4	0	0	1	1	1	1	1	0	0	0
5	0	0	1	0	1	1	1	1	1	0
6	1	1	1	0	1	1	0	0	1	0
7	0	0	1	1	0	1	0	1	0	1
8	1	0	0	1	1	1	0	0	0	0
9	1	0	1	1	0	1	0	0	0	0
10	1	0	0	0	1	1	0	0	0	0
11	0	0	1	0	1	1	0	0	0	0
12	0	0	0	0	1	0	1	0	1	0
13	1	0	1	1	1	0	1	0	0	0
14	1	1	1	1	0	0	0	0	0	0
15	1	1	0	1	0	0	0	0	0	0
16	1	0	0	0	1	1	0	0	0	0
17	1	0	1	1	1	1	1	0	0	0
18	1	0	0	1	0	0	1	0	0	0
19	1	0	0	1	1	1	0	0	0	0
20	1	0	0	0	1	0	1	1	0	0
21	1	0	1	1	1	0	0	0	1	0
22	1	0	1	1	1	1	0	0	0	0
23	1	0	1	1	0	1	0	0	0	0
24	1	0	0	1	1	1	0	0	1	0
25	1	0	0	1	0	0	0	0	0	0
26	1	1	0	0	1	0	0	0	1	0
27	0	0	1	1	1	0	0	0	0	0
28	0	0	1	1	0	1	0	0	1	0
29	1	1	1	1	1	1	0	0	0	0
30	1	0	0	0	1	0	0	0	0	0
31	1	0	0	1	1	1	1	0	0	0
32	1	0	1	1	1	1	1	0	0	0
33	1	1	1	1	0	0	0	0	0	0
34	1	0	0	0	1	1	0	0	0	0
35	1	0	1	1	1	0	0	0	0	0
36	1	1	0	1	0	0	0	0	0	0
37	1	1	1	1	1	1	0	0	1	0
38	1	0	1	0	1	0	0	0	0	0
39	1	0	1	1	1	0	1	1	0	0
40	1	0	1	1	1	0	0	0	0	0
41	1	1	0	0	0	0	0	0	0	0
42	1	1	1	1	0	0	0	0	0	0
43	1	0	1	1	1	0	1	0	0	0
44	1	0	1	0	1	1	1	0	0	0
45	1	1	0	1	1	0	0	0	0	0
46	1	0	0	1	1	0	0	0	0	0
47	1	0	0	1	1	0	0	0	0	0
48	1	0	1	1	1	1	1	0	0	0
49	1	1	0	1	0	0	0	0	0	0
50	1	1	1	1	1	1	0	1	0	0
51	1	1	0	0	1	0	1	0	1	0
52	1	0	1	1	1	0	1	1	0	0
53	1	0	0	1	1	0	0	0	0	0
54	1	0	1	1	0	0	0	0	0	0
55	1	0	1	1	1	1	0	0	0	0
56	1	0	0	1	1	0	0	0	1	0
57	1	0	0	1	1	0	0	0	0	0
58	1	1	0	0	1	1	1	1	0	0
59	1	1	0	1	0	0	0	0	0	0
60	1	1	1	0	1	1	0	0	0	0
61	1	1	1	1	1	0	0	1	0	0
62	1	1	1	1	1	0	0	0	0	0
63	1	1	0	1	0	0	0	0	0	0
64	1	0	1	1	1	0	0	0	0	0
65	1	1	1	1	0	0	1	0	0	0
66	1	0	1	1	1	1	0	0	0	0
67	1	0	0	1	1	0	0	0	0	0
68	1	1	0	1	0	0	0	0	0	0
69	1	0	1	1	1	1	0	0	0	0
70	1	1	0	0	1	0	0	0	0	0
71	1	1	1	1	0	0	0	0	0	0
72	1	0	1	1	0	0	1	0	0	0
73	1	0	1	1	0	1	0	0	0	0
74	1	1	1	1	1	0	0	0	0	0
75	1	1	0	0	1	1	0	0	0	0
76	1	0	0	0	1	0	1	1	1	0
77	1	0	0	1	1	0	0	0	0	0
78	1	0	0	1	1	0	0	0	0	0
79	1	0	1	1	1	0	0	0	1	0
80	1	0	1	1	0	1	0	0	0	0
81	1	0	0	1	0	0	0	0	0	0
82	1	1	1	1	0	0	0	0	0	0
83	1	1	1	0	1	0	1	0	1	0
84	1	1	0	1	0	0	0	0	0	0
85	1	0	1	1	1	0	0	0	0	0
86	1	0	1	1	1	0	0	0	0	0
87	1	1	0	1	0	0	0	1	0	0
88	1	1	0	1	0	1	0	0	0	0
89	1	1	0	1	1	1	0	0	0	0
90	1	0	1	1	1	0	0	0	0	0
91	1	0	0	0	1	0	0	0	0	0
92	1	0	1	1	0	0	0	0	0	0
93	1	1	0	1	0	0	0	0	0	0
94	1	0	1	1	1	0	0	0	1	0
95	1	0	1	1	1	0	1	0	1	0
96	1	0	0	0	1	1	0	0	0	0
97	1	0	0	0	1	0	0	0	0	0
98	1	1	1	1	0	0	0	0	0	0
99	1	0	1	1	1	0	0	1	1	1
100	0	0	1	0	1	0	1	0	1	0
101	1	1	0	0	0	0	0	0	0	0
102	1	1	0	0	1	0	0	0	0	0
103	1	0	1	0	1	0	1	0	0	0
104	1	1	1	1	1	1	0	0	1	0
105	1	1	0	1	0	0	0	0	0	0
106	1	0	1	1	1	1	0	0	0	0
107	0	0	1	1	0	0	1	0	0	0
108	1	1	1	1	1	1	0	1	0	0
109	0	0	1	0	1	1	0	0	0	1
110	1	1	0	1	0	0	0	0	0	0
111	1	1	1	0	1	0	0	0	0	0
112	1	1	0	0	0	0	0	0	0	0
113	1	0	0	1	1	0	0	0	0	0
114	1	1	1	0	0	1	0	0	0	0
115	1	0	1	1	1	1	0	0	0	0
116	1	1	0	1	0	0	0	0	0	0
117	1	0	1	1	0	0	0	0	0	0
118	1	0	1	1	0	1	0	0	0	0
119	1	0	0	1	0	0	0	0	0	0
120	1	0	1	1	1	1	0	1	0	0
121	1	0	1	1	1	0	0	0	1	0
122	1	0	1	1	1	1	0	0	0	0
123	1	1	0	1	0	0	0	0	0	0
124	1	0	0	1	0	0	0	0	0	0
125	1	1	0	0	0	1	0	0	0	0
126	1	0	0	1	0	0	0	0	0	0
127	1	1	0	1	0	0	0	0	0	1
128	1	0	0	1	1	0	0	0	0	0
129	1	0	0	1	1	1	0	0	0	0
130	1	1	1	1	1	0	0	0	0	0
131	1	0	0	1	0	1	0	0	0	0
132	1	1	0	1	0	0	0	0	0	0
133	1	1	0	1	0	1	0	0	0	0
134	1	1	1	0	1	0	0	0	0	0
135	1	0	0	1	0	0	0	0	0	0
136	1	1	1	0	1	1	0	0	0	0
137	1	1	1	1	1	0	0	0	0	0
138	1	0	0	1	1	0	0	0	1	0
139	1	0	1	1	0	1	0	1	0	0
140	1	0	1	1	1	0	1	0	1	0
141	1	1	1	1	1	1	0	0	0	0
142	1	0	0	1	1	1	0	0	0	0
143	0	0	1	0	1	0	1	0	1	0
144	1	1	0	1	0	0	0	0	0	0
145	1	1	0	1	0	1	0	0	1	0
146	1	1	0	0	0	1	0	0	1	0
147	1	0	0	1	1	1	1	0	0	1
148	1	1	1	0	1	0	0	0	1	0
149	1	0	0	1	0	1	0	0	0	0
150	1	0	1	1	1	0	0	0	0	0
151	1	1	0	0	0	0	0	0	0	0
152	1	0	1	1	1	0	1	0	1	0
153	1	1	1	1	1	0	0	0	0	0
154	0	0	1	0	0	1	0	0	0	0
155	1	0	0	1	1	0	0	0	0	0
156	1	1	1	0	1	1	0	0	0	0
157	1	0	1	1	1	0	0	0	0	0
158	1	1	0	1	1	1	0	0	0	0
159	1	1	1	1	1	0	0	0	0	0
160	1	0	1	1	0	0	0	0	0	0
161	0	0	1	0	1	1	1	0	0	0
162	1	0	0	1	1	0	0	0	0	0
163	1	0	1	1	1	0	1	0	0	0
164	1	1	0	1	0	0	0	0	0	0
165	1	1	1	1	0	0	0	0	0	0
166	1	0	1	1	1	0	0	0	1	0
167	1	0	1	1	1	0	0	0	0	0
168	1	1	1	1	0	1	1	0	0	0
169	1	0	1	1	1	1	0	0	0	0
170	1	1	1	1	1	1	0	0	0	0
171	1	1	0	1	0	1	0	0	0	0
172	0	0	1	1	1	0	0	0	1	1
173	1	0	1	1	1	0	0	0	0	0
174	1	0	1	1	1	1	0	0	0	0
175	1	1	1	0	1	0	0	0	1	0
176	1	0	0	1	0	1	0	0	0	0
177	1	0	1	0	1	0	0	1	1	0
178	1	1	1	1	1	0	0	0	0	0
179	1	0	1	1	0	0	1	1	1	0
180	0	0	1	1	1	0	0	0	0	1
181	1	0	0	1	0	0	0	1	0	0
182	1	0	1	0	0	0	0	1	0	0
183	1	1	1	1	1	1	0	0	0	0
184	1	0	1	1	1	0	0	0	0	1
185	1	1	0	1	0	0	0	0	0	1
186	1	1	0	1	0	0	0	0	0	0
187	1	1	0	1	1	0	0	0	0	1
188	0	1	1	0	1	0	0	0	0	0
189	1	0	0	1	0	0	0	0	0	0
190	1	0	1	1	1	0	0	0	0	0
191	1	0	0	0	0	1	0	0	0	0
192	0	0	1	1	1	1	0	0	0	0
193	1	0	0	0	1	1	0	0	0	0
194	1	0	1	0	1	0	0	0	0	0
195	0	0	1	1	0	1	0	1	0	0
196	1	0	0	1	0	0	0	0	0	0
197	1	0	1	1	1	0	0	0	0	0
198	1	0	1	1	1	0	0	0	0	0
199	1	0	1	0	1	0	0	0	0	0
200	1	0	0	1	1	0	0	0	0	0
201	1	0	0	0	1	0	0	0	0	1
202	1	1	0	1	1	0	0	0	0	0
203	1	0	1	0	1	0	1	0	0	0
204	1	0	0	1	1	1	0	0	1	0
205	1	0	1	1	0	0	0	0	0	0
206	1	1	1	1	1	0	0	0	0	0
207	1	0	0	1	1	0	0	0	0	0
208	1	0	1	1	1	1	0	0	0	0
209	1	0	0	1	0	0	0	1	1	1
210	1	1	1	1	0	0	1	1	0	0
211	1	1	1	0	0	0	1	0	0	0
212	1	0	1	1	1	1	0	0	0	0
213	1	1	1	1	0	0	0	0	0	0
214	1	0	1	1	1	0	0	0	0	0
215	1	0	1	1	1	1	0	0	0	0
216	1	1	1	1	0	0	0	0	0	0
217	1	0	0	1	1	0	0	1	0	0
218	0	1	1	1	1	0	0	1	0	0
219	1	0	1	1	1	0	1	0	0	0
220	1	0	1	1	1	1	1	0	0	0
221	1	0	0	1	0	0	0	0	0	0
222	1	0	1	1	1	0	0	0	0	0
223	1	0	1	1	1	0	1	0	1	0
224	0	0	1	1	1	1	0	0	0	1
225	1	0	0	1	1	0	0	0	0	0
226	1	1	0	1	0	0	0	0	0	0
227	1	1	1	1	1	0	0	0	0	0
228	1	0	1	1	0	0	0	0	0	0
229	1	1	1	1	1	1	0	0	0	0
230	1	1	0	1	0	1	1	0	0	0
231	1	0	0	1	1	1	0	0	0	0
232	0	0	1	0	1	0	1	0	1	0
233	1	1	1	1	0	1	0	0	0	0
234	0	0	1	0	1	1	0	0	0	0
235	0	1	0	1	1	0	0	0	0	0
236	1	0	1	1	1	1	1	1	1	0
237	0	0	1	0	1	1	0	0	0	0
238	1	1	1	1	1	0	1	0	0	0
239	1	1	0	1	0	0	0	0	0	0
240	1	1	1	0	1	1	0	0	0	0
241	1	0	1	1	0	0	0	0	0	0
242	1	0	0	0	1	0	1	0	0	0
243	1	1	0	0	1	0	1	0	0	0
244	0	1	1	1	1	1	1	0	0	0
245	1	0	0	0	0	0	0	0	0	0
246	1	1	0	1	0	0	1	0	0	0
247	1	1	1	0	1	1	1	0	0	0
248	1	0	1	0	1	1	0	0	0	0
249	1	1	0	1	0	0	0	0	0	0
250	1	1	1	1	1	1	0	0	1	0
251	1	0	0	0	1	1	0	0	1	0
252	0	0	1	0	1	1	0	0	1	0
253	1	1	0	1	0	0	0	0	0	0
254	1	1	0	0	1	1	0	0	0	0
255	0	0	1	0	1	1	0	0	0	0
256	1	1	1	0	0	1	0	0	0	0
257	1	0	1	1	1	1	0	0	0	0
258	1	0	1	1	0	0	0	0	0	0
259	1	0	1	0	1	0	0	0	0	0
260	0	0	0	0	1	1	0	0	1	0
261	1	0	0	1	1	0	0	0	0	0
262	1	0	1	1	1	1	0	0	0	0
263	1	1	1	1	0	0	0	0	0	0
264	0	0	0	0	1	0	0	0	0	0
265	1	0	1	1	1	1	0	0	0	0
266	1	0	1	1	1	0	1	0	0	0
267	1	0	1	1	1	0	1	0	0	0
268	1	1	0	0	0	0	0	0	0	0
269	1	1	1	0	0	0	0	0	1	0
270	1	0	0	0	1	0	0	0	0	0
271	1	1	1	1	0	0	0	0	0	0
272	1	0	1	0	1	0	0	0	0	0
273	1	0	1	1	1	0	0	0	0	0
274	1	0	0	1	1	0	0	0	0	0
275	0	0	1	1	1	1	0	0	0	0
276	1	0	1	1	1	0	0	0	1	0
277	1	1	0	1	1	0	0	0	0	0
278	1	0	1	0	1	0	1	0	1	0
279	1	1	0	0	0	0	0	0	0	0
280	1	0	0	0	1	0	0	0	0	0
281	1	1	0	1	1	0	0	0	0	0
282	1	1	0	1	1	0	0	0	0	0
283	1	1	1	1	0	1	0	0	0	0
284	1	1	0	1	1	1	0	0	1	1
285	1	0	1	1	1	1	1	0	0	0
286	1	0	1	1	1	0	0	0	0	0
287	1	0	1	1	1	0	0	0	0	0
288	1	0	1	0	1	0	0	0	0	0
289	1	0	1	1	1	0	0	0	0	0
290	1	0	1	0	1	1	0	0	0	0
291	0	0	1	0	1	1	0	0	1	0
292	1	1	1	1	1	0	0	0	0	0
293	1	0	1	0	0	0	0	0	0	0
294	1	1	0	0	1	0	0	0	0	0
295	1	0	1	1	1	0	0	0	0	0
296	1	0	1	1	1	0	0	0	1	0
297	1	0	0	0	0	0	0	0	0	0
298	1	1	1	1	1	1	0	0	0	0
299	1	1	1	0	1	0	0	0	0	0
300	1	0	1	1	1	1	0	0	1	0
301	1	0	1	1	1	0	0	0	0	0
302	1	0	1	0	1	0	0	0	0	0
303	1	0	1	1	1	1	0	0	0	0
